# Supplementary material for: Effects of Soaking on the Volatile Compounds, Textural Property, Phytochemical Contents, and Antioxidant Capacity of Brown Rice
Source: Foods. 2022 Nov 18;11(22):3699. doi: 10.3390/foods11223699 (PMC9689972; doi:10.3390/foods11223699)
Supplement: Supplementary file 1 [file foods-11-03699-s001.zip]

Archive with 1 entries (1 files):
- foods-1954779-supplementary.pdf
